# Supplementary material for: Clinical Evidence of Tai Chi Exercise Prescriptions: A Systematic Review
Source: Evid Based Complement Alternat Med. 2021 Mar 10;2021:5558805. doi: 10.1155/2021/5558805 (PMC7972853; doi:10.1155/2021/5558805)
Supplement: Supplementary Materials — Table S1: basic characteristics of the included studies. Table S2: musculoskeletal system or connective tissue diseases. Table S3: circulatory system diseases. Table S4: mental and behavioral disorders. Table S5: nervous system diseases. Table S6: respiratory system diseases. Table S7: endocrine, nutritional, or metabolic diseases. Table S8: neoplasms. Table S9: other disease conditions. Table S10: healthy populations. Figure S1: risk of bias summary. [file 5558805.f1.zip]

Archive with 11 entries (11 files):
- 5558805.f1/Figure S1Risk of bias summary.png
- 5558805.f1/Table S1 Basic Characteristics of the Included Studies.pdf
- 5558805.f1/Table S10 Healthy populations(revised version).pdf
- 5558805.f1/Table S2 Musculoskeletal system or connective tissue diseases(revised version).pdf
- 5558805.f1/Table S3 Circulatory system diseases(revised version).pdf
- 5558805.f1/Table S4 Mental and behavioral disorders(revised version).pdf
- 5558805.f1/Table S5 Nervous system diseases(revised version).pdf
- 5558805.f1/Table S6 Respiratory system diseases(revised version).pdf
- 5558805.f1/Table S7 Endocrine, nutritional or metabolic diseases(revised version).pdf
- 5558805.f1/Table S8 Neoplasms(revised version).pdf
- 5558805.f1/Table S9 Other disease conditions(revised version).pdf
